# Supplementary material for: Myricetin Nanofibers as Amorphous Delivery System
Source: Pharmaceuticals (Basel). 2026 Mar 10;19(3):449. doi: 10.3390/ph19030449 (PMC13028992; doi:10.3390/ph19030449)
Supplement: Supplementary file 1 [file pharmaceuticals-19-00449-s001.zip]

Archive with 1 entries (1 files):
- pharmaceuticals-4116741-supplementary.pdf
